# Supplementary material for: Secondary Analysis of a Study on Exercise Therapy in Hip Osteoarthritis: Follow-Up Data on Pain and Physical Functioning
Source: Int J Environ Res Public Health. 2021 Aug 7;18(16):8366. doi: 10.3390/ijerph18168366 (PMC8393441; doi:10.3390/ijerph18168366)
Supplement: Supplementary file 1 [file ijerph-18-08366-s001.zip]

Archive with 9 entries (7 files):
- ijerph-1279695-supplementary/
- ijerph-1279695-supplementary/ijerph-1279695-supplementary final/
- ijerph-1279695-supplementary/ijerph-1279695-supplementary final/Roesel_Supplement_1_in_exclusion2021.pdf
- ijerph-1279695-supplementary/ijerph-1279695-supplementary final/Roesel_Supplement_2_TIDieR_Amendment_2021.pdf
- ijerph-1279695-supplementary/ijerph-1279695-supplementary final/Roesel_Supplement_3_ForestPlots.GIF
- ijerph-1279695-supplementary/ijerph-1279695-supplementary final/Roesel_Supplement_4_Treatment_satisfaction.pdf
- ijerph-1279695-supplementary/ijerph-1279695-supplementary final/Roesel_Supplement_5_Effect sizes_vs_t0_2021_revised.pdf
- ijerph-1279695-supplementary/ijerph-1279695-supplementary final/Roesel_Supplement_6_Effect sizes.pdf
- ijerph-1279695-supplementary/ijerph-1279695-supplementary final/Roesel_Supplement_7_ANCOVA_137_2021_revised.pdf
